# Supplementary material for: Using Transfer Learning Method to Develop an Artificial Intelligence Assisted Triaging for Endotracheal Tube Position on Chest X-ray
Source: Diagnostics (Basel). 2021 Oct 6;11(10):1844. doi: 10.3390/diagnostics11101844 (PMC8534985; doi:10.3390/diagnostics11101844)
Supplement: Supplementary file 1 [file diagnostics-11-01844-s001.zip]

Archive with 1 entries (1 files):
- diagnostics-1369857-supplementary.pdf
